# Supplementary material for: A potent and durable malaria transmission-blocking vaccine designed from a single-component 60-copy Pfs230D1 nanoparticle
Source: NPJ Vaccines. 2023 Aug 18;8:124. doi: 10.1038/s41541-023-00709-8 (PMC10439124; doi:10.1038/s41541-023-00709-8)
Supplement: Supplementary file 2 — Source data [file 41541_2023_709_MOESM2_ESM.xlsx]

## Sheet: Figure 1 B 
Volume (mL)	Absorbance 280nm (mAU)
-0.005089	0
-0.003759	-0.247185
-0.00243	-0.246588
-0.0011	-0.244717
0.000229	-0.23315
0.001559	-0.228593
0.002888	-0.227281
0.004218	-0.227213
0.005547	-0.2264
0.006877	-0.227271
0.008206	-0.22719
0.009536	-0.228138
0.010865	-0.228108
0.012195	-0.227766
0.013524	-0.226681
0.014854	-0.22796
0.016183	-0.229133
0.017513	-0.229385
0.018842	-0.229869
0.020172	-0.229755
0.021501	-0.228889
0.022831	-0.228898
0.02416	-0.229276
0.02549	-0.228925
0.026819	-0.229045
0.028149	-0.228414
0.029478	-0.22845
0.030808	-0.228414
0.032137	-0.227116
0.033467	-0.227133
0.034796	-0.227677
0.036126	-0.228505
0.037455	-0.229593
0.038785	-0.230024
0.040114	-0.229412
0.041444	-0.229732
0.042773	-0.229775
0.044103	-0.230082
0.045432	-0.23014
0.046762	-0.231779
0.048091	-0.231674
0.049421	-0.230772
0.05075	-0.229365
0.05208	-0.229828
0.053409	-0.230536
0.054739	-0.230501
0.056068	-0.230965
0.057398	-0.231492
0.058727	-0.23235
0.060057	-0.234419
0.061386	-0.234579
0.062716	-0.234893
0.064045	-0.234343
0.065375	-0.23533
0.066704	-0.235838
0.068034	-0.236011
0.069363	-0.237078
0.070693	-0.237453
0.072022	-0.237304
0.073352	-0.236252
0.074681	-0.235609
0.076011	-0.234546
0.07734	-0.234868
0.07867	-0.234908
0.079999	-0.23448
0.081329	-0.233608
0.082658	-0.232711
0.083988	-0.232886
0.085317	-0.230737
0.086647	-0.230277
0.087976	-0.22966
0.089306	-0.229326
0.090635	-0.227602
0.091965	-0.225722
0.093294	-0.223552
0.094624	-0.222766
0.095953	-0.219818
0.097283	-0.218035
0.098612	-0.216885
0.099942	-0.215565
0.101271	-0.212939
0.102601	-0.21061
0.10393	-0.208802
0.10526	-0.206676
0.106589	-0.205026
0.107919	-0.203095
0.109248	-0.200574
0.110578	-0.198262
0.111907	-0.196543
0.113237	-0.193445
0.114566	-0.191839
0.115896	-0.190921
0.117225	-0.190029
0.118555	-0.187804
0.119884	-0.184866
0.121214	-0.182728
0.122543	-0.179699
0.123873	-0.175866
0.125202	-0.172095
0.126531	-0.1688
0.127861	-0.167791
0.12919	-0.166345
0.13052	-0.16517
0.131849	-0.162029
0.133179	-0.159338
0.134508	-0.156785
0.135838	-0.15488
0.137167	-0.152852
0.138497	-0.150653
0.139826	-0.150131
0.141156	-0.148791
0.142485	-0.147733
0.143815	-0.146718
0.145144	-0.145679
0.146474	-0.145537
0.147803	-0.144348
0.149133	-0.143246
0.150462	-0.141092
0.151792	-0.141034
0.153121	-0.139148
0.154451	-0.13758
0.15578	-0.136075
0.15711	-0.136445
0.158439	-0.136752
0.159769	-0.136772
0.161098	-0.136285
0.162428	-0.137819
0.163757	-0.137996
0.165087	-0.136747
0.166416	-0.136093
0.167746	-0.136381
0.169075	-0.136723
0.170405	-0.136795
0.171734	-0.13675
0.173064	-0.136931
0.174393	-0.136928
0.175723	-0.137618
0.177052	-0.138138
0.178382	-0.138758
0.179711	-0.139933
0.181041	-0.139767
0.18237	-0.139261
0.1837	-0.138653
0.185029	-0.138093
0.186359	-0.138347
0.187688	-0.139162
0.189018	-0.139965
0.190347	-0.141642
0.191677	-0.142672
0.193006	-0.143087
0.194336	-0.14195
0.195665	-0.140724
0.196995	-0.138654
0.198324	-0.136686
0.199654	-0.133368
0.200983	-0.129406
0.202313	-0.12503
0.203642	-0.119544
0.204972	-0.112852
0.206301	-0.105097
0.207631	-0.09625
0.20896	-0.085682
0.21029	-0.073548
0.211619	-0.060118
0.212949	-0.045105
0.214278	-0.027969
0.215608	-0.008763
0.216937	0.009973
0.218267	0.029984
0.219596	0.053327
0.220926	0.079993
0.222255	0.109911
0.223585	0.144065
0.224914	0.183158
0.226244	0.226469
0.227573	0.273695
0.228903	0.325769
0.230232	0.381343
0.231562	0.439265
0.232891	0.501834
0.234221	0.569688
0.23555	0.641638
0.23688	0.717688
0.238209	0.798231
0.239539	0.884176
0.240868	0.975129
0.242198	1.07399
0.243527	1.18084
0.244857	1.2951
0.246186	1.41827
0.247516	1.55034
0.248845	1.69079
0.250175	1.84024
0.251504	1.99805
0.252834	2.1632
0.254163	2.33726
0.255493	2.51801
0.256822	2.70466
0.258152	2.89759
0.259481	3.09707
0.26081	3.30132
0.26214	3.51114
0.263469	3.72531
0.264799	3.94297
0.266128	4.1641
0.267458	4.39005
0.268787	4.6221
0.270117	4.8465
0.271446	5.06817
0.272776	5.30396
0.274105	5.55642
0.275435	5.81631
0.276764	6.08247
0.278094	6.35415
0.279423	6.63204
0.280753	6.91526
0.282082	7.20253
0.283412	7.49289
0.284741	7.78524
0.286071	8.07717
0.2874	8.36771
0.28873	8.65684
0.290059	8.94228
0.291389	9.22284
0.292718	9.49787
0.294048	9.76696
0.295377	10.0289
0.296707	10.2836
0.298036	10.5318
0.299366	10.7723
0.300695	11.0053
0.302025	11.231
0.303354	11.446
0.304684	11.6517
0.306013	11.8476
0.307343	12.033
0.308672	12.2075
0.310002	12.3698
0.311331	12.5217
0.312661	12.6617
0.31399	12.7876
0.31532	12.9009
0.316649	13.0024
0.317979	13.0913
0.319308	13.1696
0.320638	13.2375
0.321967	13.296
0.323297	13.3431
0.324626	13.38
0.325956	13.4096
0.327285	13.4325
0.328615	13.4478
0.329944	13.4553
0.331274	13.4555
0.332603	13.4496
0.333933	13.4369
0.335262	13.4161
0.336592	13.3881
0.337921	13.3527
0.339251	13.3077
0.34058	13.2532
0.34191	13.1889
0.343239	13.1154
0.344569	13.0336
0.345898	12.9437
0.347228	12.8448
0.348557	12.7379
0.349887	12.6244
0.351216	12.5046
0.352546	12.3806
0.353875	12.2534
0.355205	12.1238
0.356534	11.9927
0.357864	11.8588
0.359193	11.7244
0.360523	11.5915
0.361852	11.4591
0.363182	11.3274
0.364511	11.1963
0.365841	11.0677
0.36717	10.9412
0.3685	10.817
0.369829	10.6959
0.371159	10.5767
0.372488	10.4599
0.373818	10.3465
0.375147	10.2359
0.376477	10.1323
0.377806	10.0346
0.379136	9.93453
0.380465	9.83267
0.381795	9.73359
0.383124	9.63544
0.384454	9.53859
0.385783	9.44373
0.387113	9.35003
0.388442	9.25752
0.389771	9.16732
0.391101	9.07957
0.39243	8.99397
0.39376	8.90965
0.395089	8.82559
0.396419	8.74342
0.397748	8.66278
0.399078	8.58324
0.400407	8.50406
0.401737	8.42606
0.403066	8.34829
0.404396	8.27044
0.405725	8.19455
0.407055	8.11991
0.408384	8.04524
0.409714	7.97159
0.411043	7.89906
0.412373	7.82636
0.413702	7.75372
0.415032	7.68175
0.416361	7.61153
0.417691	7.54182
0.41902	7.4723
0.42035	7.4044
0.421679	7.3381
0.423009	7.27172
0.424338	7.20737
0.425668	7.14412
0.426997	7.08209
0.428327	7.02094
0.429656	6.96267
0.430986	6.90968
0.432315	6.85562
0.433645	6.79902
0.434974	6.74492
0.436304	6.69158
0.437633	6.64042
0.438963	6.5904
0.440292	6.54281
0.441622	6.49585
0.442951	6.44958
0.444281	6.40384
0.44561	6.36092
0.44694	6.31871
0.448269	6.27693
0.449599	6.23753
0.450928	6.19948
0.452258	6.16243
0.453587	6.12618
0.454917	6.09148
0.456246	6.05764
0.457576	6.0248
0.458905	5.99205
0.460235	5.96043
0.461564	5.93133
0.462894	5.90238
0.464223	5.87467
0.465553	5.84752
0.466882	5.82201
0.468212	5.7979
0.469541	5.77363
0.470871	5.75149
0.4722	5.73015
0.47353	5.7103
0.474859	5.69174
0.476189	5.67296
0.477518	5.65422
0.478848	5.63586
0.480177	5.61877
0.481507	5.60261
0.482836	5.58615
0.484166	5.57238
0.485495	5.55921
0.486825	5.54569
0.488154	5.52923
0.489484	5.51448
0.490813	5.501
0.492143	5.4874
0.493472	5.47331
0.494802	5.46072
0.496131	5.44945
0.497461	5.4388
0.49879	5.42949
0.50012	5.42155
0.501449	5.41535
0.502779	5.40977
0.504108	5.40388
0.505438	5.39966
0.506767	5.39604
0.508097	5.39267
0.509426	5.39093
0.510756	5.39037
0.512085	5.39016
0.513415	5.3917
0.514744	5.39448
0.516074	5.3964
0.517403	5.40095
0.518732	5.40498
0.520062	5.41026
0.521392	5.41617
0.522721	5.4226
0.52405	5.42781
0.52538	5.43437
0.526709	5.44078
0.528039	5.44609
0.529368	5.45233
0.530698	5.45818
0.532027	5.46496
0.533357	5.47088
0.534686	5.475
0.536016	5.47966
0.537345	5.48257
0.538675	5.48652
0.540004	5.48975
0.541334	5.49354
0.542663	5.49693
0.543993	5.5012
0.545322	5.50485
0.546652	5.50787
0.547981	5.51089
0.549311	5.51479
0.55064	5.51759
0.55197	5.52156
0.553299	5.52533
0.554629	5.53029
0.555958	5.53475
0.557288	5.53709
0.558617	5.54142
0.559947	5.54613
0.561276	5.54962
0.562606	5.55143
0.563935	5.55222
0.565265	5.5529
0.566594	5.55402
0.567924	5.55363
0.569253	5.55138
0.570583	5.54955
0.571912	5.54695
0.573242	5.54326
0.574571	5.53766
0.575901	5.53166
0.57723	5.52389
0.57856	5.51612
0.579889	5.50663
0.581219	5.49577
0.582548	5.48542
0.583878	5.47337
0.585207	5.46151
0.586537	5.44957
0.587866	5.43737
0.589196	5.42439
0.590525	5.41312
0.591855	5.39962
0.593184	5.38527
0.594514	5.37165
0.595843	5.35781
0.597173	5.34431
0.598502	5.32984
0.599832	5.31628
0.601161	5.30337
0.602491	5.2896
0.60382	5.27616
0.60515	5.26274
0.606479	5.24962
0.607809	5.23487
0.609138	5.2211
0.610468	5.20684
0.611797	5.19289
0.613127	5.17895
0.614456	5.16498
0.615786	5.15164
0.617115	5.13791
0.618445	5.12431
0.619774	5.11078
0.621104	5.09689
0.622433	5.08359
0.623763	5.07154
0.625092	5.05869
0.626422	5.04517
0.627751	5.03229
0.629081	5.0188
0.63041	5.00612
0.63174	4.9935
0.633069	4.97967
0.634399	4.96578
0.635728	4.95155
0.637058	4.93786
0.638387	4.92416
0.639717	4.9098
0.641046	4.89637
0.642376	4.88377
0.643705	4.87289
0.645035	4.86151
0.646364	4.84972
0.647694	4.83775
0.649023	4.82552
0.650353	4.81291
0.651682	4.80028
0.653012	4.78735
0.654341	4.77383
0.655671	4.76005
0.657	4.74631
0.658329	4.73384
0.659659	4.72262
0.660989	4.71063
0.662318	4.69802
0.663647	4.68594
0.664977	4.67375
0.666306	4.66109
0.667636	4.64895
0.668965	4.63828
0.670295	4.62766
0.671624	4.61661
0.672954	4.60486
0.674283	4.59454
0.675613	4.58377
0.676942	4.57331
0.678272	4.56322
0.679601	4.55303
0.680931	4.54253
0.68226	4.53262
0.68359	4.52294
0.684919	4.51213
0.686249	4.5013
0.687578	4.49132
0.688908	4.48119
0.690237	4.47044
0.691567	4.45945
0.692896	4.44909
0.694226	4.43877
0.695555	4.42919
0.696885	4.41997
0.698214	4.41101
0.699544	4.40195
0.700873	4.39212
0.702203	4.38271
0.703532	4.37313
0.704862	4.36353
0.706191	4.3541
0.707521	4.34496
0.70885	4.33581
0.71018	4.32651
0.711509	4.31673
0.712839	4.30692
0.714168	4.2972
0.715498	4.28739
0.716827	4.27794
0.718157	4.26903
0.719486	4.26032
0.720816	4.2516
0.722145	4.24263
0.723475	4.23313
0.724804	4.22332
0.726134	4.21281
0.727463	4.20197
0.728793	4.19137
0.730122	4.18042
0.731452	4.17005
0.732781	4.15936
0.734111	4.14879
0.73544	4.13775
0.73677	4.12718
0.738099	4.11613
0.739429	4.10531
0.740758	4.09427
0.742088	4.08288
0.743417	4.07105
0.744747	4.05971
0.746076	4.04796
0.747406	4.03752
0.748735	4.02676
0.750065	4.01621
0.751394	4.00571
0.752724	3.99463
0.754053	3.98345
0.755383	3.97218
0.756712	3.96087
0.758042	3.94987
0.759371	3.93881
0.760701	3.9273
0.76203	3.91572
0.76336	3.90447
0.764689	3.89318
0.766019	3.88162
0.767348	3.87034
0.768678	3.85979
0.770007	3.84902
0.771337	3.83801
0.772666	3.82704
0.773996	3.8158
0.775325	3.80383
0.776655	3.79153
0.777984	3.7794
0.779314	3.76692
0.780643	3.75536
0.781973	3.74463
0.783302	3.73358
0.784631	3.72247
0.785961	3.71117
0.787291	3.70015
0.78862	3.68974
0.789949	3.67973
0.791279	3.66977
0.792608	3.65931
0.793938	3.64901
0.795267	3.63981
0.796597	3.63042
0.797926	3.62059
0.799256	3.61117
0.800585	3.60105
0.801915	3.59073
0.803244	3.58114
0.804574	3.57193
0.805903	3.56295
0.807233	3.55392
0.808562	3.54488
0.809892	3.53626
0.811221	3.52704
0.812551	3.51775
0.81388	3.5088
0.81521	3.49881
0.816539	3.48912
0.817869	3.4796
0.819198	3.47032
0.820528	3.46125
0.821857	3.45175
0.823187	3.44282
0.824516	3.4343
0.825846	3.42504
0.827175	3.41539
0.828505	3.40689
0.829834	3.39851
0.831164	3.38914
0.832493	3.38022
0.833823	3.37173
0.835152	3.36275
0.836482	3.35465
0.837811	3.34682
0.839141	3.33827
0.84047	3.32975
0.8418	3.32156
0.843129	3.31463
0.844459	3.308
0.845788	3.30125
0.847118	3.29291
0.848447	3.28399
0.849777	3.27555
0.851106	3.26694
0.852436	3.25852
0.853765	3.24999
0.855095	3.24158
0.856424	3.23374
0.857754	3.22595
0.859083	3.21786
0.860413	3.21034
0.861742	3.20217
0.863072	3.19285
0.864401	3.18465
0.865731	3.17634
0.86706	3.16818
0.86839	3.16051
0.869719	3.15294
0.871049	3.14527
0.872378	3.13658
0.873708	3.12735
0.875037	3.11866
0.876367	3.10988
0.877696	3.10158
0.879026	3.09313
0.880355	3.08494
0.881685	3.07685
0.883014	3.06939
0.884344	3.06223
0.885673	3.05449
0.887003	3.04619
0.888332	3.03821
0.889662	3.02981
0.890991	3.02095
0.892321	3.01281
0.89365	3.00509
0.89498	2.99661
0.896309	2.98847
0.897639	2.98098
0.898968	2.97302
0.900298	2.96474
0.901627	2.95694
0.902957	2.94857
0.904286	2.93911
0.905616	2.93047
0.906945	2.9228
0.908275	2.91521
0.909604	2.90746
0.910934	2.90068
0.912263	2.89383
0.913593	2.88776
0.914922	2.88164
0.916252	2.87465
0.917581	2.868
0.918911	2.86135
0.92024	2.85394
0.92157	2.84621
0.922899	2.83883
0.924228	2.83217
0.925558	2.82469
0.926887	2.81705
0.928217	2.81005
0.929546	2.80364
0.930876	2.79703
0.932205	2.78909
0.933535	2.78225
0.934864	2.77504
0.936194	2.7678
0.937523	2.76084
0.938853	2.75428
0.940182	2.74855
0.941512	2.74226
0.942841	2.73587
0.944171	2.72924
0.9455	2.7231
0.94683	2.71653
0.948159	2.71062
0.949489	2.70396
0.950818	2.69767
0.952148	2.69189
0.953477	2.68649
0.954807	2.6801
0.956136	2.67356
0.957466	2.66756
0.958795	2.66183
0.960125	2.65615
0.961454	2.65089
0.962784	2.64485
0.964113	2.63925
0.965443	2.63381
0.966772	2.62789
0.968102	2.62169
0.969431	2.61329
0.970761	2.60764
0.97209	2.60224
0.97342	2.59686
0.974749	2.59223
0.976079	2.58708
0.977408	2.58041
0.978738	2.57324
0.980067	2.56661
0.981397	2.56022
0.982726	2.55344
0.984056	2.5463
0.985385	2.53918
0.986715	2.53347
0.988044	2.52884
0.989374	2.52315
0.990703	2.51697
0.992033	2.51105
0.993362	2.50508
0.994692	2.49879
0.996021	2.49267
0.997351	2.48671
0.99868	2.48128
1.00001	2.47459
1.00134	2.46854
1.00267	2.46315
1.004	2.45644
1.00533	2.45132
1.00666	2.44503
1.00799	2.43968
1.00932	2.43437
1.01065	2.42882
1.01198	2.42325
1.0133	2.41726
1.01463	2.40984
1.01596	2.40376
1.01729	2.39709
1.01862	2.39063
1.01995	2.38395
1.02128	2.3778
1.02261	2.37263
1.02394	2.36617
1.02527	2.36004
1.0266	2.3542
1.02793	2.34828
1.02926	2.34275
1.03059	2.33715
1.03192	2.33046
1.03325	2.32524
1.03458	2.32025
1.03591	2.31631
1.03724	2.31191
1.03856	2.30646
1.0399	2.30058
1.04122	2.29354
1.04255	2.2875
1.04388	2.28239
1.04521	2.27643
1.04654	2.26992
1.04787	2.2642
1.0492	2.25851
1.05053	2.25363
1.05186	2.24757
1.05319	2.24157
1.05452	2.23596
1.05585	2.22912
1.05718	2.22312
1.05851	2.21858
1.05984	2.21304
1.06117	2.2079
1.0625	2.20241
1.06383	2.19687
1.06516	2.19153
1.06648	2.18683
1.06781	2.18181
1.06914	2.17649
1.07047	2.17153
1.0718	2.1659
1.07313	2.16103
1.07446	2.15592
1.07579	2.14982
1.07712	2.14458
1.07845	2.13964
1.07978	2.13427
1.08111	2.12927
1.08244	2.12441
1.08377	2.11981
1.0851	2.11524
1.08643	2.10967
1.08776	2.10463
1.08909	2.09962
1.09041	2.09581
1.09174	2.09153
1.09307	2.08637
1.0944	2.08159
1.09573	2.07642
1.09706	2.07099
1.09839	2.06602
1.09972	2.06059
1.10105	2.05527
1.10238	2.05076
1.10371	2.04563
1.10504	2.0407
1.10637	2.03612
1.1077	2.03169
1.10903	2.02637
1.11036	2.02127
1.11169	2.01694
1.11302	2.01221
1.11435	2.00713
1.11568	2.00318
1.11701	1.9988
1.11834	1.99471
1.11966	1.99111
1.12099	1.98626
1.12232	1.98261
1.12365	1.97884
1.12498	1.97426
1.12631	1.96959
1.12764	1.96521
1.12897	1.96053
1.1303	1.9559
1.13163	1.95149
1.13296	1.94694
1.13429	1.94212
1.13562	1.93696
1.13695	1.93309
1.13828	1.92893
1.13961	1.92455
1.14094	1.91955
1.14227	1.9157
1.14359	1.91091
1.14492	1.90575
1.14625	1.90137
1.14758	1.89742
1.14891	1.89331
1.15024	1.88952
1.15157	1.88533
1.1529	1.88118
1.15423	1.8765
1.15556	1.87211
1.15689	1.86708
1.15822	1.86143
1.15955	1.85719
1.16088	1.85181
1.16221	1.84654
1.16354	1.8424
1.16487	1.83878
1.1662	1.83398
1.16753	1.82942
1.16886	1.82426
1.17019	1.81939
1.17152	1.81563
1.17284	1.81231
1.17417	1.80845
1.1755	1.80475
1.17683	1.7999
1.17816	1.79506
1.17949	1.79126
1.18082	1.78781
1.18215	1.78384
1.18348	1.77948
1.18481	1.77569
1.18614	1.77128
1.18747	1.76646
1.1888	1.76195
1.19013	1.75774
1.19146	1.75365
1.19279	1.75022
1.19412	1.74633
1.19545	1.74229
1.19677	1.73826
1.1981	1.73434
1.19943	1.73056
1.20076	1.72704
1.20209	1.72322
1.20342	1.71878
1.20475	1.71443
1.20608	1.7104
1.20741	1.70702
1.20874	1.7037
1.21007	1.70012
1.2114	1.6966
1.21273	1.69319
1.21406	1.68941
1.21539	1.68514
1.21672	1.68045
1.21805	1.67621
1.21938	1.67277
1.22071	1.66944
1.22203	1.66611
1.22337	1.66333
1.22469	1.66083
1.22602	1.65767
1.22735	1.65536
1.22868	1.65261
1.23001	1.64911
1.23134	1.64538
1.23267	1.64228
1.234	1.63938
1.23533	1.63613
1.23666	1.63244
1.23799	1.62796
1.23932	1.6233
1.24065	1.61926
1.24198	1.61585
1.24331	1.6135
1.24464	1.61114
1.24597	1.60753
1.2473	1.6037
1.24863	1.60027
1.24995	1.59705
1.25128	1.59351
1.25261	1.5896
1.25394	1.58636
1.25527	1.5837
1.2566	1.58049
1.25793	1.57718
1.25926	1.57387
1.26059	1.5705
1.26192	1.56724
1.26325	1.56424
1.26458	1.56097
1.26591	1.55762
1.26724	1.55419
1.26857	1.55068
1.2699	1.54753
1.27123	1.5449
1.27256	1.54218
1.27389	1.53875
1.27521	1.53475
1.27655	1.53097
1.27787	1.52744
1.2792	1.52391
1.28053	1.52041
1.28186	1.51738
1.28319	1.51518
1.28452	1.5129
1.28585	1.5099
1.28718	1.50646
1.28851	1.50267
1.28984	1.49935
1.29117	1.49541
1.2925	1.49125
1.29383	1.48717
1.29516	1.48314
1.29649	1.48096
1.29782	1.47861
1.29915	1.47611
1.30048	1.4739
1.30181	1.47106
1.30313	1.46836
1.30446	1.46621
1.30579	1.46318
1.30712	1.45935
1.30845	1.45548
1.30978	1.45176
1.31111	1.44844
1.31244	1.4451
1.31377	1.44178
1.3151	1.43914
1.31643	1.43633
1.31776	1.43351
1.31909	1.43102
1.32042	1.42793
1.32175	1.42373
1.32308	1.4206
1.32441	1.41759
1.32574	1.41405
1.32707	1.41061
1.32839	1.40794
1.32973	1.40565
1.33105	1.40317
1.33238	1.40008
1.33371	1.39713
1.33504	1.39482
1.33637	1.39259
1.3377	1.39043
1.33903	1.38728
1.34036	1.38452
1.34169	1.38194
1.34302	1.37949
1.34435	1.37665
1.34568	1.37401
1.34701	1.37101
1.34834	1.36779
1.34967	1.36428
1.351	1.36059
1.35233	1.3573
1.35366	1.3544
1.35499	1.35146
1.35631	1.34792
1.35764	1.34521
1.35897	1.34242
1.3603	1.34021
1.36163	1.33895
1.36296	1.33711
1.36429	1.33462
1.36562	1.33195
1.36695	1.32844
1.36828	1.32613
1.36961	1.32371
1.37094	1.32138
1.37227	1.31876
1.3736	1.31645
1.37493	1.314
1.37626	1.31142
1.37759	1.30798
1.37892	1.30534
1.38024	1.30353
1.38157	1.30117
1.3829	1.29843
1.38423	1.29628
1.38556	1.29378
1.38689	1.29123
1.38822	1.28911
1.38955	1.28614
1.39088	1.28312
1.39221	1.28002
1.39354	1.27748
1.39487	1.2748
1.3962	1.27154
1.39753	1.26797
1.39886	1.26619
1.40019	1.26447
1.40152	1.26136
1.40285	1.25896
1.40418	1.25645
1.40551	1.25351
1.40684	1.25057
1.40816	1.2477
1.40949	1.24522
1.41082	1.24315
1.41215	1.24038
1.41348	1.23757
1.41481	1.23645
1.41614	1.23505
1.41747	1.23365
1.4188	1.23181
1.42013	1.2302
1.42146	1.22931
1.42279	1.22729
1.42412	1.22426
1.42545	1.22267
1.42678	1.21988
1.42811	1.21655
1.42944	1.2129
1.43077	1.20993
1.4321	1.20732
1.43342	1.20467
1.43476	1.20085
1.43608	1.19791
1.43741	1.195
1.43874	1.19308
1.44007	1.1914
1.4414	1.18856
1.44273	1.18695
1.44406	1.18572
1.44539	1.18352
1.44672	1.18027
1.44805	1.17727
1.44938	1.1751
1.45071	1.17135
1.45204	1.16843
1.45337	1.16577
1.4547	1.16438
1.45603	1.16312
1.45736	1.16281
1.45869	1.16208
1.46002	1.16044
1.46134	1.15786
1.46267	1.15615
1.464	1.15448
1.46533	1.15127
1.46666	1.14823
1.46799	1.14596
1.46932	1.14299
1.47065	1.13962
1.47198	1.13804
1.47331	1.13581
1.47464	1.13398
1.47597	1.13182
1.4773	1.12942
1.47863	1.12757
1.47996	1.12614
1.48129	1.12247
1.48262	1.11896
1.48395	1.11654
1.48527	1.1143
1.4866	1.1114
1.48793	1.10903
1.48926	1.10749
1.49059	1.10578
1.49192	1.10331
1.49325	1.10059
1.49458	1.09893
1.49591	1.09715
1.49724	1.09522
1.49857	1.09133
1.4999	1.09011
1.50123	1.08899
1.50256	1.08717
1.50389	1.08542
1.50522	1.08295
1.50655	1.08002
1.50788	1.07953
1.50921	1.07662
1.51054	1.0743
1.51187	1.07202
1.5132	1.07016
1.51452	1.06814
1.51585	1.06532
1.51718	1.06323
1.51851	1.06081
1.51984	1.05929
1.52117	1.05696
1.5225	1.05409
1.52383	1.05034
1.52516	1.04772
1.52649	1.04599
1.52782	1.04428
1.52915	1.04242
1.53048	1.04006
1.53181	1.03784
1.53314	1.03618
1.53447	1.03465
1.5358	1.03324
1.53713	1.03219
1.53845	1.02991
1.53978	1.02746
1.54111	1.02526
1.54244	1.02341
1.54377	1.02221
1.5451	1.01982
1.54643	1.01797
1.54776	1.0168
1.54909	1.01462
1.55042	1.0122
1.55175	1.00949
1.55308	1.00647
1.55441	1.00394
1.55574	1.0014
1.55707	0.999184
1.5584	0.996987
1.55973	0.994694
1.56106	0.992365
1.56239	0.990037
1.56372	0.987169
1.56505	0.986481
1.56638	0.983428
1.5677	0.980485
1.56903	0.97834
1.57036	0.975358
1.57169	0.974214
1.57302	0.972019
1.57435	0.969279
1.57568	0.968111
1.57701	0.96635
1.57834	0.9645
1.57967	0.963135
1.581	0.960099
1.58233	0.957954
1.58366	0.956696
1.58499	0.955621
1.58632	0.954158
1.58765	0.951702
1.58898	0.94964
1.59031	0.948672
1.59163	0.945893
1.59296	0.942641
1.59429	0.940526
1.59562	0.937888
1.59695	0.935857
1.59828	0.933876
1.59961	0.931313
1.60094	0.92899
1.60227	0.926912
1.6036	0.924448
1.60493	0.92247
1.60626	0.920775
1.60759	0.918879
1.60892	0.916345
1.61025	0.913945
1.61158	0.912552
1.61291	0.911551
1.61424	0.90994
1.61557	0.908311
1.61689	0.906466
1.61823	0.904863
1.61955	0.903635
1.62088	0.901892
1.62221	0.899078
1.62354	0.897618
1.62487	0.896818
1.6262	0.896097
1.62753	0.894606
1.62886	0.893297
1.63019	0.892909
1.63152	0.891556
1.63285	0.88926
1.63418	0.888091
1.63551	0.886619
1.63684	0.885727
1.63817	0.883219
1.6395	0.881293
1.64083	0.879664
1.64216	0.87764
1.64349	0.875607
1.64481	0.873697
1.64614	0.871497
1.64747	0.871069
1.6488	0.870607
1.65013	0.868873
1.65146	0.86721
1.65279	0.864656
1.65412	0.862406
1.65545	0.860815
1.65678	0.858677
1.65811	0.856869
1.65944	0.855178
1.66077	0.853821
1.6621	0.852838
1.66343	0.851829
1.66476	0.851205
1.66609	0.850555
1.66742	0.849522
1.66875	0.848553
1.67007	0.847717
1.67141	0.846535
1.67273	0.845155
1.67406	0.844022
1.67539	0.843635
1.67672	0.842312
1.67805	0.840823
1.67938	0.838952
1.68071	0.837332
1.68204	0.836285
1.68337	0.835215
1.6847	0.834244
1.68603	0.833581
1.68736	0.832498
1.68869	0.831952
1.69002	0.830996
1.69135	0.829315
1.69268	0.827531
1.69401	0.826283
1.69534	0.825149
1.69667	0.82346
1.69799	0.822111
1.69932	0.821576
1.70065	0.820733
1.70198	0.819866
1.70331	0.818797
1.70464	0.818083
1.70597	0.817207
1.7073	0.815989
1.70863	0.814466
1.70996	0.81299
1.71129	0.812218
1.71262	0.812011
1.71395	0.810604
1.71528	0.808406
1.71661	0.807198
1.71794	0.805848
1.71927	0.804767
1.7206	0.804483
1.72192	0.803584
1.72325	0.802005
1.72459	0.800172
1.72591	0.799229
1.72724	0.798224
1.72857	0.796546
1.7299	0.794611
1.73123	0.79213
1.73256	0.789814
1.73389	0.788015
1.73522	0.786571
1.73655	0.78478
1.73788	0.782516
1.73921	0.781187
1.74054	0.780104
1.74187	0.777797
1.7432	0.776038
1.74453	0.774618
1.74586	0.77251
1.74719	0.770593
1.74852	0.769383
1.74985	0.76843
1.75117	0.766764
1.7525	0.764542
1.75383	0.763011
1.75516	0.761852
1.75649	0.759763
1.75782	0.757641
1.75915	0.756066
1.76048	0.754686
1.76181	0.753423
1.76314	0.752641
1.76447	0.751976
1.7658	0.750457
1.76713	0.748736
1.76846	0.746785
1.76979	0.744816
1.77112	0.742712
1.77245	0.741462
1.77378	0.740487
1.7751	0.739212
1.77643	0.737981
1.77776	0.736771
1.77909	0.735507
1.78042	0.734694
1.78175	0.73359
1.78308	0.731913
1.78441	0.730356
1.78574	0.728661
1.78707	0.727052
1.7884	0.725525
1.78973	0.724227
1.79106	0.723873
1.79239	0.723229
1.79372	0.722247
1.79505	0.720773
1.79638	0.719402
1.79771	0.718586
1.79904	0.717483
1.80037	0.715973
1.8017	0.713916
1.80303	0.71243
1.80435	0.711524
1.80568	0.710482
1.80701	0.709202
1.80834	0.708749
1.80967	0.707976
1.811	0.7067
1.81233	0.705722
1.81366	0.704845
1.81499	0.703439
1.81632	0.701672
1.81765	0.700339
1.81898	0.69965
1.82031	0.69869
1.82164	0.696874
1.82297	0.69513
1.8243	0.694733
1.82563	0.693971
1.82696	0.692405
1.82828	0.69043
1.82961	0.688315
1.83094	0.686501
1.83227	0.684847
1.8336	0.683562
1.83493	0.681486
1.83626	0.679694
1.83759	0.67871
1.83892	0.677053
1.84025	0.67555
1.84158	0.673911
1.84291	0.672288
1.84424	0.671123
1.84557	0.669656
1.8469	0.667575
1.84823	0.666156
1.84956	0.665096
1.85089	0.663417
1.85222	0.662238
1.85355	0.661022
1.85488	0.659516
1.85621	0.658458
1.85753	0.657183
1.85886	0.655598
1.86019	0.653816
1.86152	0.652383
1.86285	0.650674
1.86418	0.649162
1.86551	0.647842
1.86684	0.646147
1.86817	0.645002
1.8695	0.644059
1.87083	0.643546
1.87216	0.642034
1.87349	0.640589
1.87482	0.638027
1.87615	0.635835
1.87748	0.634099
1.87881	0.632987
1.88013	0.631598
1.88146	0.630464
1.88279	0.629132
1.88412	0.628052
1.88545	0.626395
1.88678	0.624554
1.88811	0.623441
1.88944	0.62154
1.89077	0.619844
1.8921	0.618194
1.89343	0.617512
1.89476	0.617038
1.89609	0.615669
1.89742	0.614136
1.89875	0.613133
1.90008	0.612015
1.90141	0.611336
1.90274	0.611589
1.90407	0.610963
1.9054	0.60983
1.90673	0.608182
1.90806	0.607408
1.90938	0.607154
1.91071	0.606222
1.91204	0.6044
1.91337	0.603652
1.9147	0.602637
1.91603	0.600616
1.91736	0.600369
1.91869	0.599194
1.92002	0.597484
1.92135	0.596735
1.92268	0.596181
1.92401	0.59591
1.92534	0.594121
1.92667	0.592923
1.928	0.591501
1.92933	0.590279
1.93066	0.588426
1.93199	0.587168
1.93331	0.58667
1.93464	0.58555
1.93597	0.584668
1.9373	0.583331
1.93863	0.583182
1.93996	0.582196
1.94129	0.582184
1.94262	0.581962
1.94395	0.581562
1.94528	0.579968
1.94661	0.579404
1.94794	0.57806
1.94927	0.577046
1.9506	0.576739
1.95193	0.576818
1.95326	0.575826
1.95459	0.575128
1.95592	0.575621
1.95725	0.574169
1.95858	0.572245
1.95991	0.571008
1.96124	0.568972
1.96256	0.567282
1.96389	0.565657
1.96522	0.565072
1.96655	0.563911
1.96788	0.56321
1.96921	0.560953
1.97054	0.559421
1.97187	0.559378
1.9732	0.558725
1.97453	0.557545
1.97586	0.555929
1.97719	0.554876
1.97852	0.554057
1.97985	0.552959
1.98118	0.552218
1.98251	0.55261
1.98384	0.551298
1.98517	0.550359
1.98649	0.548818
1.98782	0.547833
1.98915	0.54659
1.99048	0.543767
1.99181	0.543659
1.99314	0.542543
1.99447	0.541576
1.9958	0.541573
1.99713	0.541013
1.99846	0.540268
1.99979	0.538818
2.00112	0.539423
2.00245	0.538422
2.00378	0.536406
2.00511	0.534619
2.00644	0.533528
2.00777	0.532268
2.0091	0.531041
2.01043	0.530161
2.01175	0.529086
2.01308	0.528071
2.01441	0.52685
2.01574	0.52675
2.01707	0.525316
2.0184	0.523997
2.01973	0.523803
2.02106	0.522712
2.02239	0.522477
2.02372	0.522697
2.02505	0.523394
2.02638	0.522555
2.02771	0.523062
2.02904	0.523501
2.03037	0.524077
2.0317	0.523604
2.03303	0.523734
2.03436	0.524509
2.03569	0.525257
2.03702	0.525169
2.03835	0.524312
2.03967	0.524126
2.041	0.524799
2.04233	0.525575
2.04366	0.52464
2.04499	0.524065
2.04632	0.523832
2.04765	0.523657
2.04898	0.522982
2.05031	0.522242
2.05164	0.522431
2.05297	0.523822
2.0543	0.524529
2.05563	0.525078
2.05696	0.52548
2.05829	0.525448
2.05962	0.525193
2.06095	0.525403
2.06228	0.524435
2.06361	0.524559
2.06494	0.524354
2.06627	0.524544
2.06759	0.524028
2.06892	0.523463
2.07025	0.523362
2.07158	0.52346
2.07291	0.522759
2.07424	0.522375
2.07557	0.521072
2.0769	0.519636
2.07823	0.518126
2.07956	0.51722
2.08089	0.516979
2.08222	0.516872
2.08355	0.516247
2.08488	0.514957
2.08621	0.514031
2.08754	0.513292
2.08887	0.511333
2.0902	0.509409
2.09152	0.507733
2.09285	0.506246
2.09418	0.504872
2.09551	0.503665
2.09684	0.502913
2.09817	0.502113
2.0995	0.501126
2.10083	0.499467
2.10216	0.498105
2.10349	0.49673
2.10482	0.495045
2.10615	0.493142
2.10748	0.490826
2.10881	0.488791
2.11014	0.487359
2.11147	0.487042
2.1128	0.485908
2.11413	0.484245
2.11546	0.483195
2.11679	0.482601
2.11811	0.480998
2.11944	0.479463
2.12077	0.478138
2.1221	0.476529
2.12343	0.475402
2.12476	0.473339
2.12609	0.471086
2.12742	0.468977
2.12875	0.468357
2.13008	0.467392
2.13141	0.466258
2.13274	0.464986
2.13407	0.463637
2.1354	0.462936
2.13673	0.462736
2.13806	0.461461
2.13939	0.459653
2.14072	0.458076
2.14205	0.457603
2.14337	0.457609
2.14471	0.457795
2.14603	0.457175
2.14736	0.455957
2.14869	0.454962
2.15002	0.453873
2.15135	0.453309
2.15268	0.452497
2.15401	0.451423
2.15534	0.451342
2.15667	0.451243
2.158	0.450463
2.15933	0.450366
2.16066	0.450204
2.16199	0.448941
2.16332	0.447605
2.16465	0.446382
2.16598	0.44549
2.16731	0.44384
2.16864	0.442218
2.16996	0.440619
2.1713	0.439794
2.17262	0.439264
2.17395	0.439124
2.17528	0.438991
2.17661	0.438853
2.17794	0.437387
2.17927	0.435412
2.1806	0.434124
2.18193	0.432014
2.18326	0.430209
2.18459	0.429977
2.18592	0.42891
2.18725	0.427548
2.18858	0.427092
2.18991	0.426833
2.19124	0.426407
2.19257	0.426398
2.1939	0.426464
2.19523	0.425837
2.19656	0.425401
2.19788	0.424876
2.19921	0.423815
2.20054	0.422457
2.20187	0.421097
2.2032	0.420075
2.20453	0.419348
2.20586	0.419673
2.20719	0.42042
2.20852	0.419862
2.20985	0.418459
2.21118	0.417522
2.21251	0.417013
2.21384	0.417108
2.21517	0.416919
2.2165	0.416946
2.21783	0.416933
2.21916	0.416729
2.22049	0.417242
2.22182	0.417067
2.22315	0.416675
2.22447	0.416988
2.2258	0.417642
2.22713	0.418321
2.22846	0.419624
2.22979	0.420927
2.23112	0.422093
2.23245	0.423258
2.23378	0.425291
2.23511	0.427925
2.23644	0.431042
2.23777	0.433587
2.2391	0.435568
2.24043	0.437876
2.24176	0.440145
2.24309	0.442378
2.24442	0.445184
2.24575	0.44971
2.24708	0.454674
2.2484	0.459289
2.24973	0.463612
2.25107	0.466665
2.25239	0.470047
2.25372	0.474203
2.25505	0.478647
2.25638	0.482868
2.25771	0.487317
2.25904	0.492313
2.26037	0.497591
2.2617	0.50283
2.26303	0.507766
2.26436	0.513052
2.26569	0.518939
2.26702	0.524778
2.26835	0.530782
2.26968	0.536547
2.27101	0.542951
2.27234	0.549331
2.27367	0.554752
2.275	0.560445
2.27632	0.566812
2.27765	0.572744
2.27898	0.579217
2.28031	0.585669
2.28164	0.591373
2.28297	0.596928
2.2843	0.602056
2.28563	0.607381
2.28696	0.611805
2.28829	0.616349
2.28962	0.621722
2.29095	0.626127
2.29228	0.63002
2.29361	0.633527
2.29494	0.637281
2.29627	0.640819
2.2976	0.643652
2.29893	0.647206
2.30026	0.650316
2.30159	0.652906
2.30292	0.655217
2.30424	0.657586
2.30557	0.660574
2.3069	0.662878
2.30823	0.664602
2.30956	0.666165
2.31089	0.667367
2.31222	0.668016
2.31355	0.668269
2.31488	0.668505
2.31621	0.669325
2.31754	0.6708
2.31887	0.671196
2.3202	0.671277
2.32153	0.670735
2.32286	0.669912
2.32419	0.669783
2.32552	0.669672
2.32685	0.66915
2.32817	0.66843
2.32951	0.667435
2.33083	0.666428
2.33216	0.665433
2.33349	0.664143
2.33482	0.662507
2.33615	0.660936
2.33748	0.658669
2.33881	0.655847
2.34014	0.653728
2.34147	0.651967
2.3428	0.649927
2.34413	0.64827
2.34546	0.645536
2.34679	0.642579
2.34812	0.639634
2.34945	0.637195
2.35078	0.635478
2.35211	0.633399
2.35344	0.63119
2.35476	0.63028
2.35609	0.627831
2.35742	0.626303
2.35875	0.62436
2.36008	0.622236
2.36141	0.620404
2.36274	0.618617
2.36407	0.616889
2.3654	0.615088
2.36673	0.613525
2.36806	0.612077
2.36939	0.609861
2.37072	0.607305
2.37205	0.604031
2.37338	0.601855
2.37471	0.600034
2.37604	0.597775
2.37737	0.596444
2.3787	0.594849
2.38002	0.592692
2.38136	0.591246
2.38268	0.589425
2.38401	0.587429
2.38534	0.586157
2.38667	0.584432
2.388	0.582072
2.38933	0.580374
2.39066	0.578316
2.39199	0.575968
2.39332	0.572527
2.39465	0.570319
2.39598	0.568359
2.39731	0.565975
2.39864	0.562898
2.39997	0.560175
2.4013	0.558267
2.40263	0.556773
2.40396	0.554626
2.40529	0.553122
2.40661	0.550578
2.40794	0.549344
2.40927	0.547215
2.4106	0.545419
2.41193	0.54407
2.41326	0.541497
2.41459	0.539899
2.41592	0.538464
2.41725	0.535874
2.41858	0.533203
2.41991	0.531145
2.42124	0.52892
2.42257	0.527032
2.4239	0.52525
2.42523	0.524004
2.42656	0.522818
2.42789	0.52079
2.42922	0.518731
2.43055	0.517216
2.43188	0.51517
2.43321	0.513231
2.43453	0.510861
2.43586	0.509055
2.43719	0.50855
2.43852	0.508578
2.43985	0.506843
2.44118	0.505666
2.44251	0.505313
2.44384	0.503967
2.44517	0.502532
2.4465	0.501138
2.44783	0.499695
2.44916	0.498573
2.45049	0.496359
2.45182	0.494138
2.45315	0.493257
2.45448	0.493252
2.45581	0.492212
2.45714	0.490527
2.45847	0.489292
2.4598	0.489067
2.46113	0.487746
2.46245	0.486695
2.46378	0.48611
2.46511	0.485051
2.46644	0.484718
2.46777	0.483618
2.4691	0.482411
2.47043	0.48121
2.47176	0.480097
2.47309	0.479367
2.47442	0.477286
2.47575	0.476269
2.47708	0.474801
2.47841	0.47305
2.47974	0.472968
2.48107	0.472789
2.4824	0.472069
2.48373	0.470813
2.48506	0.471883
2.48638	0.472188
2.48772	0.471354
2.48904	0.470828
2.49037	0.470156
2.4917	0.468818
2.49303	0.467998
2.49436	0.466672
2.49569	0.465639
2.49702	0.464839
2.49835	0.464023
2.49968	0.463827
2.50101	0.462911
2.50234	0.463148
2.50367	0.462437
2.505	0.461604
2.50633	0.461636
2.50766	0.460652
2.50899	0.459509
2.51032	0.458885
2.51165	0.458219
2.51297	0.457705
2.5143	0.456866
2.51563	0.455948
2.51696	0.455283
2.51829	0.455549
2.51962	0.454998
2.52095	0.454473
2.52228	0.454015
2.52361	0.453326
2.52494	0.453589
2.52627	0.453029
2.5276	0.452965
2.52893	0.451496
2.53026	0.450105
2.53159	0.450227
2.53292	0.450045
2.53425	0.45011
2.53558	0.448541
2.53691	0.447474
2.53823	0.446803
2.53957	0.445714
2.54089	0.445652
2.54222	0.445877
2.54355	0.445871
2.54488	0.445465
2.54621	0.444629
2.54754	0.443701
2.54887	0.44302
2.5502	0.443093
2.55153	0.44197
2.55286	0.440923
2.55419	0.440563
2.55552	0.439784
2.55685	0.438926
2.55818	0.438706
2.55951	0.437844
2.56084	0.438355
2.56217	0.438966
2.5635	0.439481
2.56482	0.43857
2.56616	0.437269
2.56748	0.436981
2.56881	0.436734
2.57014	0.436188
2.57147	0.435141
2.5728	0.434206
2.57413	0.433684
2.57546	0.432938
2.57679	0.432153
2.57812	0.431742
2.57945	0.431572
2.58078	0.430507
2.58211	0.42984
2.58344	0.430228
2.58477	0.429404
2.5861	0.429261
2.58743	0.428565
2.58876	0.428557
2.59009	0.428621
2.59142	0.427598
2.59274	0.426565
2.59407	0.425909
2.5954	0.425686
2.59673	0.424629
2.59806	0.423754
2.59939	0.423123
2.60072	0.422358
2.60205	0.42358
2.60338	0.42438
2.60471	0.423709
2.60604	0.422986
2.60737	0.422098
2.6087	0.420919
2.61003	0.41944
2.61136	0.418942
2.61269	0.418292
2.61402	0.41751
2.61535	0.41669
2.61668	0.416016
2.61801	0.414912
2.61933	0.413356
2.62066	0.412541
2.62199	0.41216
2.62332	0.411815
2.62465	0.411814
2.62598	0.411442
2.62731	0.410095
2.62864	0.407728
2.62997	0.405398
2.6313	0.40445
2.63263	0.4034
2.63396	0.40248
2.63529	0.401126
2.63662	0.399139
2.63795	0.397921
2.63928	0.397064
2.64061	0.396305
2.64194	0.395685
2.64326	0.394967
2.64459	0.393635
2.64592	0.392093
2.64725	0.391023
2.64858	0.390229
2.64991	0.38906
2.65124	0.388441
[truncated: 26,114 more rows]

## Sheet: Figure 1 C
Volume (mL)	Absorbance 280nm (mAU)
-0.00527	-0.517063
-0.00409	-0.505493
-0.00291	-0.504125
-0.001731	-0.506324
-0.000551	-0.508818
0.000629	-0.507194
0.001808	-0.506305
0.002988	-0.508138
0.004168	-0.50797
0.005347	-0.506906
0.006527	-0.508577
0.007707	-0.504096
0.008886	-0.501748
0.010066	-0.501964
0.011245	-0.501887
0.012425	-0.503083
0.013605	-0.503667
0.014784	-0.50589
0.015964	-0.506052
0.017144	-0.504474
0.018323	-0.504934
0.019503	-0.506042
0.020683	-0.505713
0.021862	-0.506801
0.023042	-0.504901
0.024222	-0.503853
0.025401	-0.503932
0.026581	-0.503486
0.027761	-0.504352
0.02894	-0.505835
0.03012	-0.50581
0.031299	-0.506698
0.032479	-0.505905
0.033659	-0.505125
0.034838	-0.505086
0.036018	-0.506431
0.037198	-0.506649
0.038377	-0.507184
0.039557	-0.507374
0.040737	-0.506883
0.041916	-0.507674
0.043096	-0.50784
0.044276	-0.509852
0.045455	-0.510513
0.046635	-0.510877
0.047815	-0.510848
0.048994	-0.509677
0.050174	-0.511294
0.051354	-0.513932
0.052533	-0.512659
0.053713	-0.511795
0.054892	-0.512644
0.056072	-0.513928
0.057252	-0.515077
0.058431	-0.515184
0.059611	-0.516051
0.060791	-0.515155
0.06197	-0.5146
0.06315	-0.514872
0.06433	-0.515399
0.065509	-0.514317
0.066689	-0.514201
0.067869	-0.513895
0.069048	-0.516095
0.070228	-0.516288
0.071408	-0.515103
0.072587	-0.513604
0.073767	-0.515219
0.074946	-0.515095
0.076126	-0.511511
0.077306	-0.505649
0.078485	-0.504044
0.079665	-0.502684
0.080845	-0.498462
0.082024	-0.496439
0.083204	-0.49526
0.084384	-0.490997
0.085563	-0.487673
0.086743	-0.483977
0.087923	-0.480732
0.089102	-0.477197
0.090282	-0.472398
0.091462	-0.469119
0.092641	-0.465313
0.093821	-0.459284
0.095001	-0.453961
0.09618	-0.450598
0.09736	-0.449784
0.098539	-0.446726
0.099719	-0.44157
0.100899	-0.438284
0.102078	-0.433623
0.103258	-0.430261
0.104438	-0.425147
0.105617	-0.419435
0.106797	-0.414551
0.107977	-0.410652
0.109156	-0.405717
0.110336	-0.401461
0.111516	-0.39746
0.112695	-0.392773
0.113875	-0.39055
0.115055	-0.387056
0.116234	-0.384416
0.117414	-0.381416
0.118593	-0.379372
0.119773	-0.374044
0.120953	-0.371173
0.122132	-0.369912
0.123312	-0.369316
0.124492	-0.366946
0.125671	-0.364072
0.126851	-0.364055
0.128031	-0.364136
0.12921	-0.364443
0.13039	-0.363619
0.13157	-0.362895
0.132749	-0.363568
0.133929	-0.360343
0.135109	-0.359576
0.136288	-0.359717
0.137468	-0.360181
0.138648	-0.357541
0.139827	-0.357369
0.141007	-0.35874
0.142186	-0.358513
0.143366	-0.356946
0.144546	-0.355756
0.145725	-0.353211
0.146905	-0.352467
0.148085	-0.35254
0.149264	-0.349928
0.150444	-0.34822
0.151624	-0.344919
0.152803	-0.341722
0.153983	-0.339846
0.155163	-0.341905
0.156342	-0.340383
0.157522	-0.337031
0.158702	-0.336684
0.159881	-0.336067
0.161061	-0.335967
0.16224	-0.335929
0.16342	-0.335469
0.1646	-0.334248
0.165779	-0.331935
0.166959	-0.331518
0.168139	-0.330716
0.169318	-0.325345
0.170498	-0.320914
0.171678	-0.315776
0.172857	-0.308746
0.174037	-0.298761
0.175217	-0.282151
0.176396	-0.25712
0.177576	-0.224628
0.178756	-0.178027
0.179935	-0.110996
0.181115	-0.029988
0.182295	0.071296
0.183474	0.189653
0.184654	0.324811
0.185833	0.475011
0.187013	0.636114
0.188193	0.811585
0.189372	0.994473
0.190552	1.18115
0.191732	1.38128
0.192911	1.58963
0.194091	1.80107
0.195271	2.0154
0.19645	2.23398
0.19763	2.45064
0.19881	2.66357
0.199989	2.86473
0.201169	3.0544
0.202349	3.23077
0.203528	3.38838
0.204708	3.53213
0.205887	3.66232
0.207067	3.78456
0.208247	3.89264
0.209426	3.99366
0.210606	4.09143
0.211786	4.18323
0.212965	4.26929
0.214145	4.34569
0.215325	4.43056
0.216504	4.52309
0.217684	4.61821
0.218864	4.71949
0.220043	4.82613
0.221223	4.93746
0.222403	5.05482
0.223582	5.1803
0.224762	5.31301
0.225942	5.45507
0.227121	5.59882
0.228301	5.75073
0.22948	5.90938
0.23066	6.0751
0.23184	6.24111
0.233019	6.41175
0.234199	6.58308
0.235379	6.75576
0.236558	6.92058
0.237738	7.08013
0.238918	7.22938
0.240097	7.36946
0.241277	7.50223
0.242457	7.62846
0.243636	7.74254
0.244816	7.84841
0.245996	7.94778
0.247175	8.03797
0.248355	8.11718
0.249534	8.18697
0.250714	8.24584
0.251894	8.29737
0.253073	8.33819
0.254253	8.36911
0.255433	8.38915
0.256612	8.40198
0.257792	8.4067
0.258972	8.40351
0.260151	8.39675
0.261331	8.38104
0.262511	8.35783
0.26369	8.33076
0.26487	8.2993
0.26605	8.26213
0.267229	8.22601
0.268409	8.18357
0.269589	8.13692
0.270768	8.0862
0.271948	8.03183
0.273127	7.97507
0.274307	7.91994
0.275487	7.8618
0.276666	7.80262
0.277846	7.74241
0.279026	7.6841
0.280205	7.62172
0.281385	7.5569
0.282565	7.49778
0.283744	7.43938
0.284924	7.37889
0.286104	7.32065
0.287283	7.26039
0.288463	7.20166
0.289643	7.14238
0.290822	7.08537
0.292002	7.02929
0.293181	6.97617
0.294361	6.92007
0.295541	6.8616
0.29672	6.80844
0.2979	6.75635
0.29908	6.70169
0.300259	6.64847
0.301439	6.60083
0.302619	6.55526
0.303798	6.50642
0.304978	6.45567
0.306158	6.40928
0.307337	6.36314
0.308517	6.32058
0.309697	6.27711
0.310876	6.23353
0.312056	6.18933
0.313235	6.14458
0.314415	6.10068
0.315595	6.06147
0.316774	6.02092
0.317954	5.97936
0.319134	5.93943
0.320313	5.90408
0.321493	5.86815
0.322673	5.82969
0.323852	5.78869
0.325032	5.75067
0.326212	5.71475
0.327391	5.67709
0.328571	5.63906
0.329751	5.59985
0.33093	5.56161
0.33211	5.52482
0.33329	5.49005
0.334469	5.4545
0.335649	5.41675
0.336828	5.38173
0.338008	5.34586
0.339188	5.31156
0.340367	5.28076
0.341547	5.25054
0.342727	5.21668
0.343906	5.18193
0.345086	5.15025
0.346266	5.11935
0.347445	5.08618
0.348625	5.05271
0.349805	5.02043
0.350984	4.98943
0.352164	4.96035
0.353344	4.93018
0.354523	4.8986
0.355703	4.86973
0.356882	4.84203
0.358062	4.81337
0.359242	4.7849
0.360421	4.75797
0.361601	4.7259
0.362781	4.69591
0.36396	4.66675
0.36514	4.63985
0.36632	4.6118
0.367499	4.58369
0.368679	4.55825
0.369859	4.53219
0.371038	4.50607
0.372218	4.48149
0.373398	4.45712
0.374577	4.43498
0.375757	4.41014
0.376937	4.3835
0.378116	4.35604
0.379296	4.33053
0.380475	4.30485
0.381655	4.2781
0.382835	4.25457
0.384014	4.23
0.385194	4.20478
0.386374	4.18102
0.387553	4.15597
0.388733	4.13449
0.389913	4.11182
0.391092	4.08786
0.392272	4.06538
0.393452	4.04271
0.394631	4.01947
0.395811	3.99851
0.396991	3.97667
0.39817	3.95394
0.39935	3.93176
0.400529	3.91101
0.401709	3.89273
0.402889	3.87256
0.404068	3.85178
0.405248	3.83448
0.406428	3.81421
0.407607	3.79341
0.408787	3.77225
0.409967	3.75033
0.411146	3.73215
0.412326	3.71425
0.413506	3.69411
0.414685	3.67641
0.415865	3.65607
0.417045	3.63545
0.418224	3.61845
0.419404	3.60313
0.420584	3.58401
0.421763	3.5638
0.422943	3.54511
0.424122	3.52858
0.425302	3.51389
0.426482	3.49703
0.427661	3.48333
0.428841	3.46725
0.430021	3.45239
0.4312	3.43544
0.43238	3.41827
0.43356	3.40328
0.434739	3.38898
0.435919	3.37479
0.437099	3.36045
0.438278	3.34652
0.439458	3.33128
0.440638	3.31586
0.441817	3.30241
0.442997	3.28744
0.444176	3.27325
0.445356	3.25885
0.446536	3.24319
0.447715	3.23015
0.448895	3.21969
0.450075	3.20652
0.451254	3.19305
0.452434	3.1827
0.453614	3.16886
0.454793	3.15549
0.455973	3.13862
0.457153	3.12339
0.458332	3.11034
0.459512	3.09951
0.460692	3.08596
0.461871	3.07354
0.463051	3.06362
0.464231	3.05239
0.46541	3.04101
0.46659	3.02814
0.467769	3.01685
0.468949	3.00189
0.470129	2.98753
0.471308	2.97619
0.472488	2.96157
0.473668	2.94753
0.474847	2.93465
0.476027	2.92364
0.477207	2.91433
0.478386	2.90442
0.479566	2.8937
0.480746	2.88016
0.481925	2.86898
0.483105	2.85816
0.484285	2.84489
0.485464	2.83348
0.486644	2.81851
0.487823	2.80757
0.489003	2.79611
0.490183	2.78452
0.491362	2.77286
0.492542	2.76225
0.493722	2.75324
0.494901	2.74068
0.496081	2.73033
0.497261	2.72049
0.49844	2.70923
0.49962	2.69764
0.5008	2.68528
0.501979	2.67723
0.503159	2.6654
0.504339	2.65511
0.505518	2.645
0.506698	2.63497
0.507877	2.6259
0.509057	2.61682
0.510237	2.60545
0.511416	2.59483
0.512596	2.58584
0.513776	2.57516
0.514955	2.5654
0.516135	2.55901
0.517315	2.55008
0.518494	2.53911
0.519674	2.52966
0.520854	2.52147
0.522033	2.51112
0.523213	2.5029
0.524393	2.49329
0.525572	2.48228
0.526752	2.47422
0.527932	2.4644
0.529111	2.45485
0.530291	2.44656
0.53147	2.44079
0.53265	2.43198
0.53383	2.42427
0.535009	2.4152
0.536189	2.40541
0.537369	2.39385
0.538548	2.38392
0.539728	2.37546
0.540908	2.36656
0.542087	2.35647
0.543267	2.3488
0.544447	2.3387
0.545626	2.33098
0.546806	2.32385
0.547986	2.31483
0.549165	2.30712
0.550345	2.2975
0.551524	2.28737
0.552704	2.27954
0.553884	2.2723
0.555063	2.26501
0.556243	2.25825
0.557423	2.24955
0.558602	2.24373
0.559782	2.23606
0.560962	2.22867
0.562141	2.22169
0.563321	2.21572
0.564501	2.20902
0.56568	2.20455
0.56686	2.19771
0.56804	2.19239
0.569219	2.18423
0.570399	2.17744
0.571579	2.17218
0.572758	2.16312
0.573938	2.1562
0.575117	2.14963
0.576297	2.13989
0.577477	2.13403
0.578656	2.12634
0.579836	2.11952
0.581016	2.11384
0.582195	2.10691
0.583375	2.09942
0.584555	2.09326
0.585734	2.08411
0.586914	2.07707
0.588094	2.06918
0.589273	2.06145
0.590453	2.05687
0.591633	2.04836
0.592812	2.04165
0.593992	2.03713
0.595171	2.02994
0.596351	2.02424
0.597531	2.01797
0.59871	2.01143
0.59989	2.00624
0.60107	2.00032
0.602249	1.99319
0.603429	1.98831
0.604609	1.98236
0.605788	1.97456
0.606968	1.96884
0.608148	1.96221
0.609327	1.95628
0.610507	1.94953
0.611687	1.94542
0.612866	1.94164
0.614046	1.93382
0.615225	1.92748
0.616405	1.9217
0.617585	1.91721
0.618764	1.91132
0.619944	1.90562
0.621124	1.89904
0.622303	1.88992
0.623483	1.88163
0.624663	1.87492
0.625842	1.86927
0.627022	1.86581
0.628202	1.85889
0.629381	1.85411
0.630561	1.85055
0.631741	1.84337
0.63292	1.835
0.6341	1.83229
0.63528	1.82786
0.636459	1.8214
0.637639	1.81473
0.638818	1.80793
0.639998	1.8034
0.641178	1.79972
0.642357	1.79676
0.643537	1.79433
0.644717	1.79154
0.645896	1.78595
0.647076	1.78087
0.648256	1.77522
0.649435	1.77121
0.650615	1.76599
0.651795	1.75963
0.652974	1.75683
0.654154	1.75334
0.655334	1.74793
0.656513	1.7443
0.657693	1.74044
0.658872	1.73515
0.660052	1.73082
0.661232	1.72583
0.662411	1.71828
0.663591	1.71264
0.664771	1.70618
0.66595	1.70124
0.66713	1.6984
0.66831	1.69486
0.669489	1.69151
0.670669	1.68624
0.671849	1.681
0.673028	1.67682
0.674208	1.66988
0.675388	1.66408
0.676567	1.65873
0.677747	1.65261
0.678927	1.64743
0.680106	1.64337
0.681286	1.63908
0.682465	1.63268
0.683645	1.62678
0.684825	1.62278
0.686004	1.62075
0.687184	1.61576
0.688364	1.61014
0.689543	1.60262
0.690723	1.59795
0.691903	1.5934
0.693082	1.58842
0.694262	1.58376
0.695442	1.57773
0.696621	1.57185
0.697801	1.56745
0.698981	1.56461
0.70016	1.56166
0.70134	1.55562
0.702519	1.5513
0.703699	1.54933
0.704879	1.54827
0.706058	1.54508
0.707238	1.53963
0.708418	1.53647
0.709597	1.53374
0.710777	1.53243
0.711957	1.53008
0.713136	1.52794
0.714316	1.52566
0.715496	1.52412
0.716675	1.5225
0.717855	1.52126
0.719035	1.51727
0.720214	1.51325
0.721394	1.50896
0.722574	1.50673
0.723753	1.50492
0.724933	1.49735
0.726112	1.49142
0.727292	1.4868
0.728472	1.48231
0.729651	1.47872
0.730831	1.475
0.732011	1.46995
0.73319	1.46505
0.73437	1.46133
0.73555	1.45825
0.736729	1.45295
0.737909	1.44671
0.739089	1.4438
0.740268	1.43995
0.741448	1.43685
0.742628	1.43392
0.743807	1.43134
0.744987	1.42719
0.746166	1.42596
0.747346	1.42428
0.748526	1.42193
0.749705	1.41913
0.750885	1.41621
0.752065	1.41293
0.753244	1.41021
0.754424	1.4057
0.755604	1.40009
0.756783	1.39762
0.757963	1.39368
0.759143	1.39055
0.760322	1.38706
0.761502	1.38407
0.762682	1.38158
0.763861	1.3797
0.765041	1.37421
0.766221	1.37352
0.7674	1.37093
0.76858	1.36784
0.769759	1.36614
0.770939	1.36349
0.772119	1.36018
0.773298	1.35576
0.774478	1.35107
0.775658	1.3507
0.776837	1.34722
0.778017	1.34459
0.779197	1.34284
0.780376	1.34163
0.781556	1.33912
0.782736	1.33561
0.783915	1.33459
0.785095	1.33281
0.786275	1.33157
0.787454	1.32659
0.788634	1.32464
0.789813	1.32094
0.790993	1.31836
0.792173	1.3171
0.793352	1.31452
0.794532	1.31389
0.795712	1.31221
0.796891	1.31082
0.798071	1.30766
0.799251	1.30596
0.80043	1.30372
0.80161	1.30053
0.80279	1.2958
0.803969	1.29233
0.805149	1.28649
0.806329	1.28451
0.807508	1.28395
0.808688	1.28284
0.809868	1.27889
0.811047	1.27825
0.812227	1.27361
0.813406	1.27005
0.814586	1.2661
0.815766	1.26291
0.816945	1.25864
0.818125	1.25558
0.819305	1.25406
0.820484	1.25364
0.821664	1.2497
0.822844	1.24684
0.824023	1.24498
0.825203	1.24359
0.826383	1.24254
0.827562	1.23867
0.828742	1.23468
0.829922	1.23193
0.831101	1.22877
0.832281	1.22476
0.833461	1.22137
0.83464	1.21853
0.83582	1.21766
0.836999	1.21605
0.838179	1.21428
0.839359	1.21331
0.840538	1.21192
0.841718	1.20982
0.842898	1.21004
0.844077	1.20798
0.845257	1.20554
0.846437	1.20169
0.847616	1.19792
0.848796	1.19491
0.849976	1.19021
0.851155	1.1894
0.852335	1.18802
0.853514	1.18711
0.854694	1.18412
0.855874	1.18168
0.857053	1.17813
0.858233	1.17504
0.859413	1.1719
0.860592	1.16734
0.861772	1.16512
0.862952	1.16196
0.864131	1.15837
0.865311	1.15585
0.866491	1.15755
0.86767	1.15555
0.86885	1.15429
0.87003	1.1541
0.871209	1.15313
0.872389	1.14938
0.873569	1.14595
0.874748	1.14482
0.875928	1.14419
0.877108	1.14326
0.878287	1.14173
0.879467	1.14173
0.880646	1.14146
0.881826	1.13765
0.883006	1.13474
0.884185	1.13193
0.885365	1.13011
0.886545	1.12713
0.887724	1.12492
0.888904	1.12331
0.890084	1.12138
0.891263	1.11967
0.892443	1.11667
0.893623	1.11582
0.894802	1.1142
0.895982	1.11175
0.897161	1.11044
0.898341	1.1082
0.899521	1.10626
0.9007	1.10225
0.90188	1.10047
0.90306	1.09889
0.904239	1.09664
0.905419	1.09413
0.906599	1.09406
0.907778	1.09013
0.908958	1.0874
0.910138	1.0848
0.911317	1.0816
0.912497	1.07891
0.913677	1.07652
0.914856	1.07288
0.916036	1.07082
0.917216	1.0705
0.918395	1.06659
0.919575	1.06105
0.920754	1.05865
0.921934	1.05702
0.923114	1.05633
0.924293	1.05499
0.925473	1.05423
0.926653	1.05084
0.927832	1.04787
0.929012	1.0461
0.930192	1.04277
0.931371	1.04045
0.932551	1.03966
0.933731	1.04008
0.93491	1.03738
0.93609	1.03547
0.93727	1.03227
0.938449	1.03131
0.939629	1.03234
0.940808	1.03193
0.941988	1.02904
0.943168	1.0267
0.944347	1.02382
0.945527	1.02167
0.946707	1.02043
0.947886	1.02052
0.949066	1.02007
0.950246	1.01942
0.951425	1.02056
0.952605	1.02014
0.953785	1.01795
0.954964	1.01876
0.956144	1.01845
0.957324	1.01746
0.958503	1.01524
0.959683	1.01201
0.960863	1.01059
0.962042	1.00917
0.963222	1.00752
0.964401	1.00426
0.965581	1.00384
0.966761	1.00311
0.96794	1.00289
0.96912	1.0014
0.9703	0.998749
0.971479	0.997327
0.972659	0.995039
0.973839	0.991451
0.975018	0.988796
0.976198	0.985532
0.977378	0.984321
0.978557	0.981414
0.979737	0.983108
0.980917	0.982019
0.982096	0.981541
0.983276	0.980247
0.984456	0.980405
0.985635	0.979707
0.986815	0.977182
0.987994	0.974233
0.989174	0.971276
0.990354	0.968454
0.991533	0.966047
0.992713	0.964111
0.993893	0.962672
0.995072	0.962576
0.996252	0.961685
0.997432	0.9566
0.998611	0.954175
0.999791	0.95334
1.00097	0.950315
1.00215	0.948946
1.00333	0.945587
1.00451	0.94275
1.00569	0.939922
1.00687	0.935054
1.00805	0.932601
1.00923	0.93104
1.01041	0.931633
1.01159	0.931083
1.01277	0.929113
1.01395	0.925262
1.01513	0.923051
1.01631	0.921161
1.01749	0.920035
1.01866	0.920049
1.01984	0.917258
1.02103	0.914295
1.0222	0.910459
1.02338	0.908851
1.02456	0.90775
1.02574	0.908038
1.02692	0.909823
1.0281	0.909153
1.02928	0.907255
1.03046	0.905507
1.03164	0.905427
1.03282	0.905497
1.034	0.904539
1.03518	0.905123
1.03636	0.903471
1.03754	0.901636
1.03872	0.898956
1.0399	0.898469
1.04108	0.898456
1.04226	0.898524
1.04344	0.896809
1.04462	0.898633
1.0458	0.896838
1.04698	0.89684
1.04816	0.893823
1.04934	0.893293
1.05052	0.890358
1.0517	0.885172
1.05288	0.880821
1.05405	0.879598
1.05523	0.879272
1.05641	0.877664
1.05759	0.875554
1.05877	0.875374
1.05995	0.875809
1.06113	0.87367
1.06231	0.870924
1.06349	0.869662
1.06467	0.868367
1.06585	0.865502
1.06703	0.863166
1.06821	0.861662
1.06939	0.860395
1.07057	0.860962
1.07175	0.862167
1.07293	0.862954
1.07411	0.860693
1.07529	0.856819
1.07647	0.853446
1.07765	0.850997
1.07883	0.850207
1.08001	0.846954
1.08119	0.845031
1.08237	0.844871
1.08355	0.842572
1.08473	0.841617
1.0859	0.841551
1.08709	0.840313
1.08827	0.837246
1.08944	0.834408
1.09062	0.83355
1.0918	0.833732
1.09298	0.832547
1.09416	0.831139
1.09534	0.830222
1.09652	0.829962
1.0977	0.828794
1.09888	0.828152
1.10006	0.826478
1.10124	0.827034
1.10242	0.826279
1.1036	0.826935
1.10478	0.826438
1.10596	0.821938
1.10714	0.821489
1.10832	0.822605
1.1095	0.823996
1.11068	0.823683
1.11186	0.820711
1.11304	0.815967
1.11422	0.816557
1.1154	0.817243
1.11658	0.818488
1.11776	0.817873
1.11894	0.816342
1.12011	0.813501
1.12129	0.812979
1.12247	0.813168
1.12365	0.811751
1.12483	0.809122
1.12601	0.810101
1.12719	0.810098
1.12837	0.809327
1.12955	0.806748
1.13073	0.804461
1.13191	0.80184
1.13309	0.801029
1.13427	0.800951
1.13545	0.797282
1.13663	0.797053
1.13781	0.794851
1.13899	0.793879
1.14017	0.793877
1.14135	0.793598
1.14253	0.791266
1.14371	0.790264
1.14489	0.788267
1.14607	0.787737
1.14725	0.786272
1.14843	0.783162
1.14961	0.779601
1.15079	0.781067
1.15197	0.779265
1.15315	0.781584
1.15433	0.780637
1.15551	0.780822
1.15668	0.777374
1.15786	0.773666
1.15904	0.772744
1.16022	0.772669
1.1614	0.771259
1.16258	0.771086
1.16376	0.768765
1.16494	0.768931
1.16612	0.768626
1.1673	0.769443
1.16848	0.769231
1.16966	0.768337
1.17084	0.767368
1.17202	0.765295
1.1732	0.766156
1.17438	0.763505
1.17556	0.761895
1.17674	0.762798
1.17792	0.763687
1.1791	0.763097
1.18028	0.761187
1.18146	0.759599
1.18264	0.760122
1.18382	0.759572
1.185	0.757159
1.18617	0.75362
1.18735	0.752271
1.18853	0.749285
1.18971	0.748737
1.19089	0.747129
1.19207	0.747405
1.19325	0.745124
1.19443	0.742895
1.19561	0.742269
1.19679	0.740566
1.19797	0.738996
1.19915	0.736192
1.20033	0.737308
1.20151	0.736351
1.20269	0.734269
1.20387	0.730885
1.20505	0.730453
1.20623	0.731156
1.20741	0.729551
1.20859	0.730179
1.20977	0.730523
1.21095	0.730438
1.21213	0.730536
1.21331	0.729179
1.21449	0.728245
1.21567	0.72604
1.21685	0.723956
1.21803	0.721756
1.21921	0.723321
1.22039	0.72379
1.22157	0.721459
1.22274	0.721704
1.22392	0.720957
1.2251	0.721309
1.22628	0.719629
1.22746	0.718182
1.22864	0.714291
1.22982	0.713021
1.231	0.710603
1.23218	0.708387
1.23336	0.704631
1.23454	0.702604
1.23572	0.702477
1.2369	0.702811
1.23808	0.702526
1.23926	0.699845
1.24044	0.697518
1.24162	0.699553
1.2428	0.700041
1.24398	0.698808
1.24516	0.696345
1.24634	0.694597
1.24752	0.694921
1.2487	0.695943
1.24988	0.693951
1.25106	0.69237
1.25224	0.69127
1.25341	0.691083
1.25459	0.692181
1.25578	0.689526
1.25695	0.690137
1.25813	0.685137
1.25931	0.683527
1.26049	0.682862
1.26167	0.680074
1.26285	0.676874
1.26403	0.675762
1.26521	0.677779
1.26639	0.676063
1.26757	0.675293
1.26875	0.675918
1.26993	0.675872
1.27111	0.677152
1.27229	0.676723
1.27347	0.677684
1.27465	0.67513
1.27583	0.674904
1.27701	0.673387
1.27819	0.673012
1.27937	0.673292
1.28055	0.673663
1.28173	0.673715
1.28291	0.673297
1.28409	0.672237
1.28527	0.670842
1.28645	0.668223
1.28763	0.667371
1.2888	0.664806
1.28998	0.661971
1.29116	0.660067
1.29234	0.657615
1.29352	0.653565
1.2947	0.65132
1.29588	0.650417
1.29706	0.650709
1.29824	0.649235
1.29942	0.646754
1.3006	0.644272
1.30178	0.644246
1.30296	0.639833
1.30414	0.639789
1.30532	0.63885
1.3065	0.636937
1.30768	0.63481
1.30886	0.634634
1.31004	0.634387
1.31122	0.633276
1.3124	0.630898
1.31358	0.630905
1.31476	0.631026
1.31594	0.629088
1.31712	0.627865
1.3183	0.628249
1.31948	0.628446
1.32065	0.629258
1.32184	0.629393
1.32302	0.628414
1.32419	0.627165
1.32537	0.626941
1.32655	0.624251
1.32773	0.622281
1.32891	0.621232
1.33009	0.620878
1.33127	0.617675
1.33245	0.618309
1.33363	0.619069
1.33481	0.617166
1.33599	0.618743
1.33717	0.621003
1.33835	0.619751
1.33953	0.618018
1.34071	0.616687
1.34189	0.617266
1.34307	0.615783
1.34425	0.615545
1.34543	0.616071
1.34661	0.614585
1.34779	0.617287
1.34897	0.617727
1.35015	0.617249
1.35133	0.615399
1.35251	0.617723
1.35369	0.615302
1.35486	0.614737
1.35604	0.61316
1.35722	0.610707
1.3584	0.609123
1.35958	0.607802
1.36076	0.608643
1.36194	0.606536
1.36312	0.606022
1.3643	0.605611
1.36548	0.603321
1.36666	0.601395
1.36784	0.598193
1.36902	0.598458
1.3702	0.597677
1.37138	0.596542
1.37256	0.594526
1.37374	0.592334
1.37492	0.593132
1.3761	0.590323
1.37728	0.591521
1.37846	0.589494
1.37964	0.5889
1.38082	0.586149
1.382	0.582927
1.38318	0.582365
1.38436	0.581063
1.38554	0.580142
1.38672	0.581761
1.3879	0.580813
1.38908	0.581391
1.39026	0.577847
1.39143	0.575034
1.39261	0.576536
1.39379	0.575779
1.39497	0.574514
1.39615	0.571764
1.39733	0.570994
1.39851	0.570401
1.39969	0.569321
1.40087	0.568695
1.40205	0.569863
1.40323	0.570709
1.40441	0.568769
1.40559	0.569611
1.40677	0.567868
1.40795	0.565991
1.40913	0.56534
1.41031	0.563011
1.41149	0.56334
1.41267	0.562914
1.41385	0.561713
1.41503	0.560338
1.41621	0.559969
1.41739	0.560012
1.41857	0.558835
1.41975	0.557556
1.42092	0.556157
1.4221	0.551981
1.42328	0.550118
1.42446	0.549215
1.42564	0.547258
1.42682	0.54619
1.428	0.546594
1.42918	0.545012
1.43036	0.545461
1.43154	0.544287
1.43272	0.54458
1.4339	0.543184
1.43508	0.544732
1.43626	0.544292
1.43744	0.543338
1.43862	0.543379
1.4398	0.541274
1.44098	0.540481
1.44216	0.540148
1.44334	0.541709
1.44452	0.541107
1.4457	0.541023
1.44688	0.54019
1.44806	0.538589
1.44924	0.537383
1.45042	0.53709
1.4516	0.535479
1.45278	0.534636
1.45396	0.532994
1.45514	0.530015
1.45632	0.528842
1.45749	0.527713
1.45867	0.52804
1.45985	0.527921
1.46103	0.528576
1.46221	0.530048
1.46339	0.52916
1.46457	0.527179
1.46575	0.526908
1.46693	0.528241
1.46811	0.529395
1.46929	0.528815
1.47047	0.525803
1.47165	0.523769
1.47283	0.524332
1.47401	0.524517
1.47519	0.525813
1.47637	0.526513
1.47755	0.523699
1.47873	0.52132
1.47991	0.521167
1.48109	0.521015
1.48227	0.518507
1.48345	0.5163
1.48463	0.517559
1.48581	0.51673
1.48699	0.516153
1.48816	0.513348
1.48934	0.513017
1.49053	0.509736
1.4917	0.511108
1.49288	0.510693
1.49406	0.510608
1.49524	0.509157
1.49642	0.505822
1.4976	0.503698
1.49878	0.502538
1.49996	0.502784
1.50114	0.501094
1.50232	0.500219
1.5035	0.500277
1.50468	0.499782
1.50586	0.49704
1.50704	0.495214
1.50822	0.494262
1.5094	0.494196
1.51058	0.493665
1.51176	0.4943
1.51294	0.491054
1.51412	0.49107
1.5153	0.488915
1.51648	0.490715
1.51766	0.491624
1.51884	0.491451
1.52002	0.491419
1.5212	0.491446
1.52238	0.4905
1.52355	0.489799
1.52473	0.48785
1.52591	0.487587
1.52709	0.487195
1.52827	0.487388
1.52945	0.486914
1.53063	0.486198
1.53181	0.486664
1.53299	0.486341
1.53417	0.487372
1.53535	0.486339
1.53653	0.486075
1.53771	0.484323
1.53889	0.485605
1.54007	0.486298
1.54125	0.488441
1.54243	0.488823
1.54361	0.488117
1.54479	0.486323
1.54597	0.486219
1.54715	0.487172
1.54833	0.486135
1.54951	0.486493
1.55069	0.486896
1.55187	0.486424
1.55305	0.484654
1.55423	0.485012
1.5554	0.483157
1.55659	0.483719
1.55777	0.48266
1.55894	0.48166
1.56012	0.479058
1.5613	0.479096
1.56248	0.474101
1.56366	0.470497
1.56484	0.471028
1.56602	0.471156
1.5672	0.469941
1.56838	0.469288
1.56956	0.46885
1.57074	0.466208
1.57192	0.464767
1.5731	0.461842
1.57428	0.463702
1.57546	0.464281
1.57664	0.461312
1.57782	0.459209
1.579	0.456739
1.58018	0.455379
1.58136	0.455019
1.58254	0.453334
1.58372	0.452931
1.5849	0.451917
1.58608	0.450459
1.58726	0.44995
1.58844	0.448585
1.58962	0.447929
1.59079	0.447707
1.59197	0.447906
1.59315	0.447223
1.59433	0.445567
1.59551	0.443375
1.59669	0.442713
1.59787	0.44247
1.59905	0.442969
1.60023	0.442346
1.60141	0.442432
1.60259	0.442506
1.60377	0.44167
1.60495	0.441602
1.60613	0.441481
1.60731	0.439548
1.60849	0.437661
1.60967	0.437549
1.61085	0.438197
1.61203	0.437449
1.61321	0.435543
1.61439	0.435404
1.61557	0.437744
1.61675	0.436017
1.61793	0.436336
1.61911	0.437715
1.62029	0.436771
1.62147	0.437832
1.62264	0.43721
1.62383	0.436882
1.62501	0.438453
1.62618	0.438744
1.62736	0.438616
1.62854	0.438863
1.62972	0.438989
1.6309	0.436096
1.63208	0.433453
1.63326	0.431865
1.63444	0.43195
1.63562	0.429529
1.6368	0.427769
1.63798	0.426852
1.63916	0.424568
1.64034	0.423868
1.64152	0.422051
1.6427	0.419842
1.64388	0.418503
1.64506	0.416388
1.64624	0.416058
1.64742	0.414647
1.6486	0.415417
1.64978	0.415291
1.65096	0.414108
1.65214	0.41598
1.65332	0.41652
1.6545	0.41758
1.65568	0.416771
1.65685	0.415957
1.65803	0.414324
1.65921	0.414077
1.66039	0.414604
1.66157	0.416028
1.66275	0.415148
1.66393	0.415499
1.66511	0.414957
1.66629	0.414521
1.66747	0.412094
1.66865	0.41171
1.66983	0.411209
1.67101	0.411694
1.67219	0.412146
1.67337	0.41123
1.67455	0.411183
1.67573	0.410463
1.67691	0.411055
1.67809	0.410141
1.67927	0.409895
1.68045	0.407712
1.68163	0.404554
1.68281	0.403896
1.68399	0.4045
1.68517	0.404025
1.68635	0.403121
1.68753	0.403566
1.68871	0.402636
1.68989	0.401306
1.69107	0.398453
1.69224	0.398831
1.69342	0.398644
1.6946	0.396272
1.69578	0.393944
1.69696	0.393317
1.69814	0.393635
1.69932	0.392769
1.7005	0.395779
1.70168	0.396113
1.70286	0.394765
1.70404	0.392848
1.70522	0.39262
1.7064	0.390498
1.70758	0.387999
1.70876	0.388316
1.70994	0.387326
1.71112	0.386259
1.7123	0.385211
1.71348	0.382634
1.71466	0.378554
1.71584	0.379593
1.71702	0.380992
1.7182	0.378567
1.71938	0.377783
1.72056	0.377119
1.72174	0.372857
1.72292	0.3733
1.72409	0.374382
1.72527	0.374998
1.72645	0.373739
1.72763	0.373622
1.72881	0.373821
1.72999	0.369778
1.73117	0.36879
1.73235	0.371051
1.73353	0.370152
1.73471	0.369936
1.73589	0.37138
1.73707	0.367448
1.73825	0.366995
1.73943	0.36632
1.74061	0.365332
1.74179	0.366919
1.74297	0.367822
1.74415	0.365146
1.74533	0.364474
1.74651	0.36347
1.74769	0.364556
1.74887	0.362766
1.75005	0.362266
1.75123	0.36096
1.75241	0.359172
1.75359	0.357976
1.75477	0.359337
1.75595	0.357817
1.75713	0.358323
1.75831	0.359946
1.75948	0.359362
1.76066	0.358766
1.76184	0.357832
1.76302	0.354492
1.7642	0.355517
1.76538	0.357025
1.76656	0.35579
1.76774	0.357179
1.76892	0.356398
1.7701	0.359228
1.77128	0.360126
1.77246	0.362766
1.77364	0.365133
1.77482	0.365385
1.776	0.364498
1.77718	0.363826
1.77836	0.362867
1.77954	0.359995
1.78072	0.359899
1.7819	0.359449
1.78308	0.359687
1.78426	0.360175
1.78544	0.360142
1.78662	0.358933
1.7878	0.357078
1.78898	0.355515
1.79015	0.352998
1.79133	0.350131
1.79252	0.34865
1.79369	0.347949
1.79487	0.346127
1.79605	0.345596
1.79723	0.343894
1.79841	0.342523
1.79959	0.343192
1.80077	0.344499
1.80195	0.344768
1.80313	0.343733
1.80431	0.343943
1.80549	0.340976
1.80667	0.339352
1.80785	0.339586
1.80903	0.339951
1.81021	0.340351
1.81139	0.34172
1.81257	0.34255
1.81375	0.341632
1.81493	0.342455
1.81611	0.341828
1.81729	0.340076
1.81847	0.338093
1.81965	0.336901
1.82083	0.335557
1.82201	0.333561
1.82319	0.331877
1.82437	0.332186
1.82554	0.329875
1.82672	0.329792
1.8279	0.328991
1.82908	0.328621
1.83026	0.326069
1.83144	0.325661
1.83262	0.324378
1.8338	0.324184
1.83498	0.324547
1.83616	0.322867
1.83734	0.324077
1.83852	0.326409
1.8397	0.325686
1.84088	0.326189
1.84206	0.3267
1.84324	0.325634
1.84442	0.324076
1.8456	0.325843
1.84678	0.325328
1.84796	0.326238
1.84914	0.326205
1.85032	0.325727
1.8515	0.325047
1.85268	0.323047
1.85386	0.321778
1.85504	0.320066
1.85622	0.31685
1.85739	0.316611
1.85858	0.316813
1.85976	0.315477
1.86093	0.315098
1.86211	0.315033
1.86329	0.315744
1.86447	0.3169
1.86565	0.315354
1.86683	0.313083
1.86801	0.311947
1.86919	0.31166
1.87037	0.311027
1.87155	0.312057
1.87273	0.311865
1.87391	0.311357
1.87509	0.311469
1.87627	0.312135
1.87745	0.31503
1.87863	0.315644
1.87981	0.313712
1.88099	0.313556
1.88217	0.312973
1.88335	0.311278
1.88453	0.308651
1.88571	0.307559
1.88689	0.308783
1.88807	0.309412
1.88925	0.306625
1.89043	0.303719
1.8916	0.302517
1.89278	0.301677
1.89396	0.303428
1.89514	0.303009
1.89632	0.301429
1.8975	0.299479
1.89868	0.296533
1.89986	0.296662
1.90104	0.298265
1.90222	0.298823
1.9034	0.29857
1.90458	0.298887
1.90576	0.298265
1.90694	0.2971
1.90812	0.294433
1.9093	0.294806
1.91048	0.297955
1.91166	0.297725
1.91284	0.296255
1.91402	0.296085
1.9152	0.295176
1.91638	0.295402
1.91756	0.293993
1.91874	0.292671
1.91992	0.291915
1.9211	0.291704
1.92228	0.289686
1.92346	0.288479
1.92464	0.287367
1.92582	0.288407
1.927	0.288529
1.92817	0.288364
1.92935	0.289638
1.93053	0.289529
1.93171	0.287354
1.93289	0.285398
1.93407	0.283609
1.93525	0.282495
1.93643	0.283401
1.93761	0.282971
1.93879	0.285285
1.93997	0.286608
1.94115	0.285881
1.94233	0.286275
1.94351	0.287761
1.94469	0.287846
1.94587	0.288541
1.94705	0.287884
1.94823	0.287158
1.94941	0.285706
1.95059	0.283299
1.95177	0.283685
1.95295	0.283816
1.95413	0.284836
1.95531	0.286545
1.95649	0.284093
1.95767	0.282692
1.95884	0.280372
1.96002	0.27818
1.96121	0.277669
1.96238	0.276919
1.96356	0.275329
1.96474	0.27383
1.96592	0.273939
1.9671	0.27152
1.96828	0.271953
1.96946	0.272431
1.97064	0.272553
1.97182	0.273044
1.973	0.271226
1.97418	0.272312
1.97536	0.27267
1.97654	0.270675
1.97772	0.272112
1.9789	0.272488
1.98008	0.272741
1.98126	0.27216
1.98244	0.272097
1.98362	0.270987
1.9848	0.269945
1.98598	0.270369
1.98716	0.269293
1.98834	0.269235
1.98952	0.268238
1.9907	0.269406
1.99188	0.270767
1.99306	0.268784
1.99423	0.270184
1.99541	0.268774
1.99659	0.27048
1.99777	0.269686
1.99895	0.267917
2.00013	0.268
2.00131	0.269068
2.00249	0.268159
2.00367	0.268076
2.00485	0.265321
2.00603	0.263169
2.00721	0.262136
2.00839	0.261819
2.00957	0.262037
2.01075	0.261016
2.01193	0.259405
2.01311	0.260769
2.01429	0.260196
2.01547	0.257912
2.01665	0.256696
2.01783	0.25657
2.01901	0.254076
2.02019	0.253932
2.02137	0.255784
2.02255	0.256472
2.02373	0.256021
2.02491	0.255366
2.02609	0.255015
2.02726	0.255008
2.02845	0.254955
2.02962	0.255464
2.0308	0.256656
2.03198	0.259244
2.03316	0.261364
2.03434	0.261819
2.03552	0.261179
2.0367	0.261035
2.03788	0.26183
2.03906	0.260983
2.04024	0.260999
2.04142	0.262286
2.0426	0.261954
2.04378	0.261358
2.04496	0.260359
2.04614	0.26048
2.04732	0.262727
2.0485	0.263121
2.04968	0.265991
2.05086	0.263563
2.05204	0.262809
2.05322	0.263544
2.0544	0.263574
2.05558	0.262406
2.05676	0.260959
2.05794	0.260366
2.05911	0.261074
2.06029	0.261536
2.06148	0.259903
2.06265	0.259582
2.06383	0.259893
2.06501	0.259288
2.06619	0.258891
2.06737	0.259823
2.06855	0.260687
2.06973	0.259257
2.07091	0.259495
2.07209	0.259902
2.07327	0.258967
2.07445	0.256745
2.07563	0.256303
2.07681	0.256176
2.07799	0.255355
2.07917	0.255267
2.08035	0.252392
2.08153	0.251138
2.08271	0.248898
2.08389	0.248366
2.08507	0.248858
2.08625	0.248518
2.08743	0.246794
2.08861	0.245124
2.08979	0.245455
2.09097	0.245438
2.09215	0.245179
2.09333	0.244124
2.0945	0.243424
2.09569	0.241957
2.09686	0.23979
2.09804	0.23752
2.09922	0.235182
2.1004	0.233293
2.10158	0.230742
2.10276	0.229286
2.10394	0.22752
2.10512	0.226971
2.1063	0.226491
2.10748	0.226302
2.10866	0.226347
2.10984	0.225984
2.11102	0.225766
2.1122	0.224457
2.11338	0.225484
2.11456	0.226695
2.11574	0.225872
2.11692	0.225555
2.1181	0.224711
2.11928	0.223402
2.12046	0.223544
2.12164	0.225652
2.12282	0.226551
2.124	0.225989
2.12518	0.224109
2.12636	0.224331
2.12753	0.224843
2.12872	0.225181
2.12989	0.225594
2.13107	0.226695
2.13225	0.228669
2.13343	0.228579
2.13461	0.230574
2.13579	0.2325
2.13697	0.233575
2.13815	0.233889
2.13933	0.233661
2.14051	0.233488
2.14169	0.232905
2.14287	0.233823
2.14405	0.234148
2.14523	0.235546
2.14641	0.23641
2.14759	0.23659
2.14877	0.236845
2.14995	0.237147
2.15113	0.237032
2.15231	0.238993
2.15349	0.239403
2.15467	0.238153
2.15585	0.237609
2.15703	0.238087
2.15821	0.238582
2.15939	0.237837
2.16057	0.236633
2.16174	0.23709
2.16292	0.23788
2.1641	0.238803
2.16528	0.236359
2.16646	0.235897
2.16764	0.234198
2.16882	0.233554
2.17	0.23301
2.17118	0.231414
2.17236	0.230254
2.17354	0.229705
2.17472	0.230081
2.1759	0.228063
2.17708	0.226393
2.17826	0.225984
2.17944	0.224851
2.18062	0.22354
2.1818	0.223594
2.18298	0.225075
2.18416	0.226259
2.18534	0.225396
2.18652	0.2268
2.1877	0.228035
2.18888	0.2284
2.19006	0.228753
2.19124	0.230423
2.19242	0.234887
2.1936	0.242164
2.19477	0.248491
2.19596	0.257331
2.19713	0.266174
2.19831	0.278481
2.19949	0.291943
2.20067	0.304698
2.20185	0.319845
2.20303	0.335578
2.20421	0.35437
2.20539	0.373112
2.20657	0.392563
2.20775	0.412286
2.20893	0.43358
2.21011	0.456379
2.21129	0.479288
2.21247	0.50183
2.21365	0.525671
2.21483	0.550275
2.21601	0.575125
2.21719	0.599564
2.21837	0.625308
2.21955	0.651918
2.22073	0.680842
2.22191	0.711329
2.22309	0.741691
2.22427	0.773164
2.22545	0.804957
2.22662	0.834215
2.22781	0.864728
2.22899	0.892982
2.23016	0.922206
2.23134	0.949235
2.23252	0.976647
2.2337	1.00502
2.23488	1.03245
2.23606	1.0584
2.23724	1.08251
2.23842	1.1035
2.2396	1.12503
2.24078	1.14853
2.24196	1.17142
2.24314	1.19306
2.24432	1.21409
2.2455	1.23435
2.24668	1.25511
2.24786	1.27346
2.24904	1.29332
2.25022	1.3115
2.2514	1.32973
2.25258	1.34753
2.25376	1.36324
2.25494	1.37789
2.25612	1.39303
2.2573	1.40621
2.25848	1.41756
2.25966	1.42943
2.26084	1.4425
2.26201	1.45337
2.2632	1.46381
2.26437	1.47507
2.26555	1.48702
2.26673	1.49732
2.26791	1.50724
2.26909	1.51798
2.27027	1.5294
2.27145	1.54149
2.27263	1.55158
2.27381	1.56212
2.27499	1.5737
2.27617	1.58472
2.27735	1.59775
2.27853	1.61015
2.27971	1.6233
2.28089	1.63557
2.28207	1.64701
2.28325	1.66001
2.28443	1.67285
2.28561	1.6846
2.28679	1.69662
2.28797	1.70708
2.28915	1.71782
2.29033	1.72764
2.29151	1.73649
2.29269	1.74458
2.29386	1.75164
2.29505	1.76022
2.29623	1.76772
2.2974	1.77394
2.29858	1.77877
2.29976	1.7838
2.30094	1.78896
2.30212	1.79277
2.3033	1.79487
2.30448	1.79504
2.30566	1.79581
2.30684	1.79591
2.30802	1.79628
2.3092	1.79615
2.31038	1.79334
2.31156	1.78962
2.31274	1.78622
2.31392	1.78125
2.3151	1.77727
2.31628	1.77297
2.31746	1.76554
2.31864	1.75911
2.31982	1.75323
2.321	1.74628
2.32218	1.73967
2.32336	1.73347
2.32454	1.72748
2.32572	1.72112
2.3269	1.71375
2.32808	1.70677
2.32925	1.69874
2.33044	1.69139
2.33161	1.68387
2.33279	1.67573
2.33397	1.669
2.33515	1.66104
2.33633	1.65309
2.33751	1.64562
2.33869	1.63831
2.33987	1.6311
2.34105	1.62392
2.34223	1.61722
2.34341	1.6113
2.34459	1.60556
2.34577	1.59986
2.34695	1.59374
2.34813	1.58715
2.34931	1.58092
2.35049	1.57534
2.35167	1.56816
[truncated: 14,299 more rows]

## Sheet: Figure 2 B
	B
	Pfs230-D1	Pfs230-D1-E2p	Pfs25
	0.918333	0.873667	0.0513333
	0.950333	0.901	0.052
	1.019	0.925	0.052
	0.961333	0.838	0.0473333
	1.03467	0.900333	0.0463333
	0.980333	0.882	0.0476667
	0.985333	0.877	0.0476667
	0.999333	0.861	0.044
	1.02133	0.894667	0.043

## Sheet: Figure 2C
	C
	FT	4C	RT
	95.4348	92.4335	83.9572
	99.5575	115.667	89.5613
	95.1825	103.762	97.3451
	95.4345	100	97.6642
	99.7955	95.1567	98.0854

## Sheet: Figure 3 B
B
Day 14 Alhydrogel		Day 35 Alhydrogel
Pfs230D1	Pfs230D1-E2p	Pfs230D1	Pfs230D1-E2p
27	16330	11750	181200
28	2935	24050	87383.3
87	11770	8200	336350
21	3745.67	21167	89958.3
21033	11.53	491667	5458.33
82	2185	17233	119717

## Sheet: Figure 3C
C
Day 14 AddaS03		Day 35 AddaS03
Pfs230D1	Pfs230D1-E2p	Pfs230D1	Pfs230D1-E2p
37	5793	873	66541.7
25	5382.67	69	225733
50	16686.7	70	364533
	4615.33		160242
	4518.67		101392
	9803.33		104658

## Sheet: Figure 3D
D
Day	Pfs230D1 Alhydrogel						Pfs230D1-E2p Alhydrogel						Pfs230D1-E2p AddaS03
0	21	15	33	14	19	50	15.8	35.7333	6.07	23.6	6.07	8.96667	9.2	53.1	25.2	26.8333	125.667	6.07
14	27	28	87	21	21033	82	16330	2935	11770	3745.67	11.53	2185	5793	5382.67	16686.7	4615.33	4518.67	9803.33
35	11750	24050	8200	21167	491667	17233	181200	87383.3	336350	89958.3	5458.33	119717	66541.7	225733	364533	160242	101392	104658
63	13450	15900	19617	30800	149467	30800	100083	78266.7	146475	136092	32640	56891.7	65516.7	158417	240933	60166.7	72700	58891.7
91	11767	13050	12133	14767	82433	14200	103167	57816.7	76341.7	80550	40233.3	34590	53270	80316.7	177883	71375	54780	66433.3
119	13013	10160	5373	8920	45853	8587	79041.7	69533.3	60583.3	74916.7	53325	38916.7	57366.7	67600	159858	67008.3	50100	73866.7
144/145	12233	9313	5020	6687	28180	5640	74075	70775	45016.7	61716.7	63075	36908.3	56916.7	64891.7	139383	62560	46730	78583.3

## Sheet: Figure 3E
E
Pfs230D1 Alhydrogel	Pfs230D1-E2p Alhydrogel	Pfs230D1-E2p AddaS03
12233	74075	56916.7
9313	70775	64891.7
5020	45016.7	139383
6687	61716.7	62560
28180	63075	46730
5640	36908.3	78583.3

## Sheet: Figure 4 A B and C
A
Day 35 Alhydrogel
Pfs230D1	Pfs230D1-E2p
70.2	100
70.2	100
42.9	100
-82.3	99.5
23.4	36.2
99.8	99.5

## Sheet: Figure 4B
	B
	Day 35 AddaS03
	Pfs230D1	Pfs230D1-E2p
	-43.8	99.7
	-15.2	94.2
	-53.8	99.8
		99.8
		96.9
		67.7

[truncated: 11 more sheets: Figure 4C, Figure S1 A, Figure S1 B and H, Figure S1C, Figure S1 D, Figure S1 E, Figure S1 F, Figure S1 G, Figure S1 I, Figure S2 A, Figure S2 B]
